# Supplementary material for: Data on ethyl glucuronide and cocaethylene concentrations in the hair of cocaine users
Source: Data Brief. 2018 Sep 19;20:2036–9. doi: 10.1016/j.dib.2018.09.043 (PMC6174836; doi:10.1016/j.dib.2018.09.043)
Supplement: Supplementary file 1 — Supplementary material [file mmc2.xlsx]

## Sheet: Sheet1
		Quantitative results for cocaine, metabolites and EtG levels in 64 hair samples
Subject no.	Aeme ng/mg	Benzoylecogonine ng/mg	Cocaethylene ng/mg	Cocaine ng/mg	cocaethylene / cocaine ng/mg	EtG quant result ng/ml	hair weight mg	EtG ng/mg
1	0	1.1	0.3	6.8	0.04	0.46	19.1	0.02
2	0	0.2	0.1	1.1	0.09	8.94	63.5	0.14
3	0	4.2	0.6	53.5	0.01	1.39	11.3	0.12
4	0	0.5	0.2	6.9	0.03	0.32	17.6	0
5	7.7	51.7	7.3	134.1	0.05	1.64	12.8	0.13
6	1.3	23.6	8.3	43.7	0.19	3.93	20	0.2
7	0	7.6	0.9	14.1	0.06	0.03	14.1	0
8	0	4.5	5.5	39	0.14	1.48	19.8	0.07
9	0	19.4	3.5	83.1	0.04	1.4	18	0.1
10	0	1.1	0.2	6.3	0.03	0.06	32.9	0
11	1.2	11.8	0.4	65.8	0.05	0.16	13.5	0
12	0	0.3	0.2	2	0.1	1.05	21.6	0.05
13	2.4	0.3	0.3	1.5	0.2	2.25	26.6	0.08
14	0	37.5	0.5	68.4	0.08	0.32	10.2	0.03
15	0	0.2	0.1	0.4	0.25	1.41	19.4	0.07
16	0	2.7	0.6	16.5	0.04	0.4	15.6	0.02
17	0	7.2	1.7	43.8	0.04	0.03	16.7	0
18	0	0.4	0.1	1.6	0.06	0	17.6	0
19	0	0.7	0.2	5.8	0.03	0.39	11.3	0.03
20	0	0.8	0.1	7.1	0.01	0.13	16.6	0.09
21	0	0.1	0.1	0.7	0.14	0.13	9.9	0
22	0	4.8	0.9	81.4	0.01	0.08	17.9	0
23	0	4.8	1.4	43.3	0.03	0.95	14.3	0.07
24	0	0.2	0.2	1.3	0.15	0.45	16.3	0.03
25	0	0.9	0.1	5.2	0.02	0.03	11.1	0
26	0	0.8	0.3	1.6	0.19	0.14	20.7	0
27	0	12.2	0.7	29.2	0.02	0	31.8	0
28	0	5.2	0.5	26.7	0.02	0	26.1	0
29	0	1.4	0.3	15.4	0.02	0.6	16	0.04
30	0	0.6	0.4	1.3	0.308	1.803	23.4	0.08
31	0	0.3	0.8	1.4	0.57	0	15.8	0
32	0	6.7	0.7	34.4	0.02	0.08	11.6	0
33	0.7	13.8	0.9	34.5	0.03	0.38	13.8	0.03
34	0	1.4	0.8	8.6	0.09	0.24	9.7	0.02
35	0	0.9	0.7	5.2	0.13	10.56	19.4	0.54
36	0	2.5	0.2	18.4	0.01	0.75	13.4	0.06
37	0	3.3	0.8	21.6	0.04	0.39	23.9	0
38	0	2.2	0.3	2.9	0.1	0	13.3	0
39	0	0.4	0.5	2.5	0.2	0	14.7	0
40	17.5	66.1	7.9	204	0.04	0	17.6	0
41	0	0.1	0.1	0.4	0.25	0.05	13	0
42	1.3	11.9	1.9	51	0.04	0.1	10.2	0.01
43	0	0	0	0.1	0	0	25.8	0
44	0.4	5	1.7	17.3	0.09	0.18	25.6	0.08
45	0	20.4	8.4	58.6	0.14	0	12.1	0
46	0.7	13.9	7.8	27.9	0.28	1.56	22.2	0.07
47	0	23.2	9.4	94.5	0.01	0.4	14.1	0.03
48	0	2.6	7.7	20.9	0.37	0.63	13.9	0.04
49	0.6	11	1.8	70.5	0.03	0	27.8	0
50	0	0.5	0.2	5.7	0.03	1.37	22.7	0.06
51	0	1	0.2	4.3	0.05	0.57	9.2	0.06
52	0	0.3	0	0.9	0	7.24	61.3	0.12
53	0	10.2	0.2	31.7	0.07	0	20	0
54	0.7	14.7	2	88.5	0.02	0.42	18.4	0.02
55	0	9.6	2	37.5	0.05	0.65	23.7	0.03
56	1.8	10.6	10.9	80.2	0.13	1.51	9.6	0.16
57	0	10	11	88.2	0.12	0.13	7.7	0
58	0	17.9	13.9	97.2	0.14	3.34	15.9	0.21
59	0	4	8.1	24.8	0.33	0.6	15.4	0.04
60	0	0	1.9	6.3	0.3	0	7.5	0
61	0	0.7	0.4	6.8	0.06	6.52	19	0.34
62	0	0.9	0.4	6.2	0.06	4.56	20.7	0.22
63	0	10.3	0	0	0	0.39	17.2	0.02
64	0	0.6	0.4	1.5	0.27	0.69	8.3	0.08
	Hair sections are 0-1cm
